# Supplementary material for: Study on the path of clustering construction of rural primary schools’ aesthetic education programs from the perspective of resource integration
Source: PLoS One. 2025 Jan 8;20(1):e0317099. doi: 10.1371/journal.pone.0317099 (PMC11709259; doi:10.1371/journal.pone.0317099)
Supplement: S1 File — (XLS) [file pone.0317099.s001.xls]

## Sheet: Number of primary schools
Years	Urban Area	Counties & Towns Area	Rural Area
2013	26049	47152	140328	213529	0.657185
2014	26260	46414	128703	201377	0.639115
2015	26058	46086	118381	190525	0.621341
2016	26649	44581	106403	177633	0.599005
2017	27159	43798	96052	167009	0.575131
2018	27811	43397	90603	161811	0.559931
2019	28461	43056	88631	160148	0.553432
2020	29207	42687	86085	157979	0.544914
2021	30055	42677	81547	154279	0.528568
2022	30690	42334	76093	149117	0.510291

## Sheet: Number of primary school classe
Years	Urban Area	Counties & Towns Area	Rural Area
2013	59.6	76.5	113.9
2014	63.7	79.2	109.7
2015	66.4	83.6	106.9
2016	71.4	86.7	104.8
2017	76.5	90.5	101.4
2018	82.9	94.1	98.4
2019	88.7	96.8	95.3
2020	95.3	98.7	92.1
2021	101.4	99.7	86
2022	107	98.9	78.8

## Sheet: Primary school enrollment
Years	Urban Area	Counties & Towns Area	Rural Area
2013	518.5	585.1	591.8
2014	540	583.8	534.7
2015	557.6	632.3	539.1
2016	591.8	643.5	517.2
2017	630	649.6	486.9
2018	713.5	683	470.8
2019	745.3	683.4	439.9
2020	758.9	653.1	396.1
2021	794.9	643.9	343.7
2022	809.4	604.1	287.9

## Sheet: Number of full-time teachers 
Years	Urban Area	Counties & Towns Area	Rural Area
2013	129.3	174.2	206.1
2014	136.4	176.7	197.4
2015	140.7	181.4	189.2
2016	149.7	185	182.9
2017	159.8	191.3	177.2
2018	169.8	195.7	171.7
2019	180.8	199.9	167.9
2020	191.7	203.6	163.9
2021	207	210.9	161.4
2022	218.6	212.7	150.6

## Sheet: specializing in aesthetic educa
Years		Urban Area		Counties & Towns Area		Rural Area
		Music	Fine Arts	Music	Fine Arts	Music	Fine Arts
2013		6.5	6.8	6.1	6.1	5.8	4.1	18.4	17
2014		6.9	7.1	6.3	6.5	6.3	4.5	19.5	18.1
2015		7.1	7.8	6.9	7.1	6.3	4	20.3	18.9
2016		7.7	8.1	7.1	7.8	6.7	4.1	21.5	20
2017		8.6	8.5	8.2	8.1	6.6	5.4	23.4	22
2018		9.9	9.3	9.1	8.7	6.2	5.8
2019		10.8	10.2	9.5	9	6.2	5.8
2020		11.6	11	9.8	9.3	6.1	5.8
2021		12.7	12.1	10.4	10.1	6.4	6.1
2022		13.5	13	10.7	10.3	6	5.5
		2013	2014	2015	2016	2017	2018	2019	2020	2021	2022
Urban Area	Music	6.5	6.9	7.1	7.7	8.6	9.9	10.8	11.6	12.7	13.5
Urban Area	Fine Arts	6.8	7.1	7.8	8.1	8.5	9.3	10.2	11	12.1	13
Counties & Towns Area	Music	6.1	6.3	6.9	7.1	8.2	9.1	9.5	9.8	10.4	10.7
Counties & Towns Area	Fine Arts	6.1	6.5	7.1	7.8	8.1	8.7	9	9.3	10.1	10.3
Rural Area	Music	5.8	6.3	6.3	6.7	6.6	6.2	6.2	6.1	6.4	6
Rural Area	Fine Arts	4.1	4.5	4	4.1	5.4	5.8	5.8	5.8	6.1	5.5
